# Supplementary material for: Effects of Hemodiafiltration Versus Hemodialysis on Uremic Toxins, Inflammatory Markers, Anemia, and Nutritional Parameters: A Systematic Review and Meta-Analysis
Source: Toxins (Basel). 2026 Feb 6;18(2):86. doi: 10.3390/toxins18020086 (PMC12944842; doi:10.3390/toxins18020086)
Supplement: Supplementary file 1 [file toxins-18-00086-s001.zip]

Archive with 1 entries (1 files):
- toxins-4102883-supplementary.pdf
